# Supplementary material for: Replication stress triggers microsatellite destabilization and hypermutation leading to clonal expansion in vitro
Source: Nat Commun. 2019 Sep 2;10:3925. doi: 10.1038/s41467-019-11760-2 (PMC6718401; doi:10.1038/s41467-019-11760-2)
Supplement: Supplementary file 4 — Source Data [file 41467_2019_11760_MOESM4_ESM.xlsx]

## Sheet: Figure 1
Figure 1a
		Msh2+/+	Msh2+/+	Msh2-/-	Msh2-/-
		AVG	SD	AVG	SD
	P4	600000		600000
	P5	1980000	263000	2080000	423000
	P6	6380000	1880000	6640000	2790000
	P7	20900000	7270000	22400000	7030000
	P8	51700000	26300000	54000000	22300000
	P8+3	68800000	34200000	96700000	49000000
	P8+6	85200000	57000000	94400000	35100000
	P8+9
	P8+12
	P8+15
	P8+18			203000000	86600000
	P8+21	119000000	73100000	360000000	155000000
	P8+24	141000000	65800000	893000000	469000000
	P8+27	179000000	88000000	2320000000	1150000000

## Sheet: Figure 2
Figure 2a
		Msh2-/-	Msh2-/-
		AVG	SD
	P4	600000
	P5	2290000	489000
	P6	6260000	1410000
	P7	18500000	4030000
	P8	31100000	7910000
	P8+3	37700000	6910000
	P8+6	40700000	13100000
	P8+9
	P8+12
	P8+15
	P8+18
	P8+21
	P8+24
	P8+27	36500000	17500000
Figure 2b
		Msh2+/+	Msh2+/+	Msh2+/+	Msh2+/+	Msh2+/+	Msh2+/+	Msh2+/+	Msh2+/+	Msh2-/-	Msh2-/-	Msh2-/-	Msh2-/-	Msh2-/-	Msh2-/-	Msh2-/-	Msh2-/-
		Std-3T3	Std-3T3	Std-3T3	Std-3T3	tSD-3T3	tSD-3T3	tSD-3T3	tSD-3T3	Std-3T3	Std-3T3	Std-3T3	Std-3T3	tSD-3T3	tSD-3T3	tSD-3T3	tSD-3T3
		24 hr	24 hr	72 hr	72 hr	24 hr	24 hr	72 hr	72 hr	24 hr	24 hr	72 hr	72 hr	24 hr	24 hr	72 hr	72 hr
		EdU+	EdU-	EdU+	EdU-	EdU+	EdU-	EdU+	EdU-	EdU+	EdU-	EdU+	EdU-	EdU+	EdU-	EdU+	EdU-
	AVG	31.2	5.03	24.3	4.42	27	6.21	31.5	2.23	18	2.8	18.2	2.22	23	5.54	24.7	1.25
	SD	25.1	11.4	13.3	9.8	9.8	9.37	30.9	3.14	10.9	2.94	16.3	3.43	12.3	8.7	14	2.72
Figure 2c		Msh2+/+	Msh2+/+	Msh2+/+	Msh2-/-	Msh2-/-	Msh2-/-
		0 hr	24 hr	48 hr	0 hr	24 hr	48 hr
	AVG	2.44	6.97	5.15	3.36	6.76	2.56
	SD	3.64	10.9	10.1	5.25	11.4	5.71
Figure 2e
		Msh2+/+	Msh2+/+	Msh2-/-	Msh2-/-
		2*10^4	1*10^5	2*10^4	1*10^5
	1 days	0	0	0	0
	2 days	0	0	0	0
	3 days	0	0	0	0
	4 days	0	0	0	0
	5 days	0	0	0	0
	6 days	0	0	0	0
	7 days	0	0	0	0
	8 days	0	0	0	0
	9 days	0	0	0	0
	10 days	0	0	0	0.167
	11 days	0	0	0	0.167
	12 days	0	0	0	0.167
	13 days	0	0	0	0.167
	14 days	0	0	0	0.167
	15 days	0	0	0.125	0.167
	16 days	0	0	0.125	0.5
	17 days	0	0	0.125	0.5
	18 days	0	0	0.125	0.5
	19 days	0	0	0.25	0.5
	20 days	0	0	0.25	0.5
	21 days	0	0.167	0.25	1
	22 days	0	0.167	0.375	1
	23 days	0	0.167	0.375	1
	24 days	0	0.167	1	1
	25 days	0	0.25	1	1
	26 days	0	0.25	1	1
	27 days	0	0.25	1	1
	28 days	0	0.25	1	1
	29 days	0	0.417	1	1
	30 days	0	0.417	1	1
	31 days	0	0.417	1	1
	32 days	0	0.417	1	1
	33 days	0	0.417	1	1
	34 days	0	0.417	1	1
	35 days	0	0.417	1	1
	36 days	0	0.417	1	1
	37 days	0	0.417	1	1
	38 days	0	0.417	1	1
	39 days	0.0417	0.583	1	1
	40 days	0.0417	0.583	1	1
	41 days	0.0417	0.583	1	1
	42 days	0.0417	0.583	1	1
	43 days	0.0417	0.583	1	1
	44 days	0.0417	0.583	1	1
	45 days	0.0417	0.583	1	1
	46 days	0.0833	0.583	1	1
	47 days	0.0833	0.583	1	1
	48 days	0.0833	0.583	1	1
	49 days	0.0833	0.583	1	1
	50 days	0.125	0.583	1	1
	51 days	0.125	0.583	1	1
	52 days	0.125	0.583	1	1
	53 days	0.125	0.583	1	1
	54 days	0.125	0.583	1	1
	55 days	0.125	0.583	1	1
	56 days	0.125	0.583	1	1
	57 days	0.125	0.583	1	1
	58 days	0.125	0.583	1	1
	59 days	0.125	0.583	1	1
	60 days	0.125	0.583	1	1
	61 days	0.125	0.583	1	1

## Sheet: Figure 4
Figure 4b	fold change												Figure 4b
		Msh2+/+	Msh2+/+	Msh2+/+	Msh2+/+	Msh2+/+	Msh2-/-	Msh2-/-	Msh2-/-	Msh2-/-	Msh2-/-		gel images
		0 hr	12 hr	24 hr	36 hr	48 hr	0 hr	12 hr	24 hr	36 hr	48 hr
	PCNA	1	1.64	2.76	2.72	2.94	1	1.62	2.31	2.47	2.28
	SE	0	0.19	0.332	0.41	0.382	0	0.0808	0.336	0.257	0.366
	Polδ	1	1.3	1.44	0.87	0.654	1	0.957	1.42	2.94	2.75
	SE	0	0.107	0.32	0.0797	0.0565	0	0.229	0.431	0.973	0.636
	Polη	1	2.66	3.12	2.58	1.94	1	1.69	1.86	1.33	0.903
	SE	0	0.924	0.535	0.693	0.546	0	0.134	0.297	0.233	0.434
	Polι	1	1.73	1.56	2.2	1.94	1	1.46	1.49	1.25	0.975
	SE	0	0.144	0.0139	0.0902	0.0736	0	0.217	0.312	0.159	0.12
	Polκ	1	1.34	2.29	2.9	3.09	1	1.97	2	0.959	0.729
	SE	0	0.416	1.56	1.6	1.96	0	0.341	0.342	0.209	0.043
	Rad51	1	0.727	3.17	4.41	2.3	1	0.805	4.14	2.67	2.03
	SE	0	0.477	0.584	0.44	0.316	0	0.218	0.887	0.669	0.605
Figure 4c
		Msh2+/+	Msh2+/+	Msh2+/+	Msh2-/-	Msh2-/-	Msh2-/-
		before	24 hr	48 hr	before	24 hr	48 hr
	AVG	1.34	17.2	18.5	3.01	12.9	2.05
	SD	1.58	20.4	17.5	4.7	15.6	2.55

## Sheet: Figure 5
Figure 5a
		Msh2+/+	Msh2+/+	Msh2+/+	Msh2+/+	Msh2+/+	Msh2-/-	Msh2-/-	Msh2-/-	Msh2-/-	Msh2-/-
		-Olap	-Olap	-Olap	+Olap	+Olap	-Olap	-Olap	-Olap	+Olap	+Olap
		before	24 hr	48 hr	24 hr	48 hr	before	24 hr	48 hr	24 hr	48 hr
	AVG	4.95	22	25.6	25.3	29.6	8.01	20.7	5.72	32.6	30.6
	SD	10	27.2	28.9	26.3	32	12.5	22.9	13.1	36.6	37.7

## Sheet: Figure 6
Figure 6b
		DMSO	DMSO	DMSO	Olaparib	Olaparib	Olaparib	NU7441	NU7441	NU7441	Ola+NU	Ola+NU	Ola+NU
		0 hr	3 hr	6 hr	0 hr	3 hr	6 hr	0 hr	3 hr	6 hr	0 hr	3 hr	6 hr
	AVG	37.1	11.7	10.5	29.8	27.9	30.5	29.4	12.6	10	32	28.1	30.2
	SD	19.1	11	8.48	12.5	11	14.8	14.9	9.2	10.3	19.1	13.2	18
Figure 6c
		shNC	shNC	shNC	shNC	shPolθ	shPolθ	shPolθ	shPolθ
		before	0 hr	5 hr	10 hr	before	0 hr	5 hr	10 hr
	AVG	2.4	55.2	19.3	3.55	3.18	38.4	26.7	13.8
	SD	3.76883	20.3144	16.6986	5.89343	4.29375	17.1297	17.7321	15.0663
Figure 6d
	CPT (nM)	shNC	SD	shNC-R1	SD	shPolθ	SD	shPolθ-R1	SD
	0.5	0.259	0.0787	0.536	0.0932	0.39	0.122	0.581	0.227
	1	0.117	0.0156	0.361	0.0507	0.252	0.0508	0.34	0.133
	2	0.0512	0.00943	0.265	0.0274	0.061	0.00943	0.236	0.0589
	4	0.0277	0.00553	0.197	0.0349	0.0135	0.00594	0.136	0.0651
	8			0.0653	0.0134			0.0159	0.00377

## Sheet: Figure S2
Figure S2d
		Msh2+/+	Msh2-/-
	AVG	12.8	5.7
	SD	5.07	6.38

## Sheet: Figure S3
Figure S3a	53bp1								IP MEF
		Msh2+/+	Msh2+/+	Msh2+/+	Msh2-/-	Msh2-/-	Msh2-/-		gH2AX	BrdU+	BrdU+	BrdU-	BrdU-		53BP1	BrdU+	BrdU+	BrdU-	BrdU-
		0 hr	24 hr	48 hr	0 hr	24 hr	48 hr			0 hr	24 hr	48 hr	0 hr			0 hr	24 hr	48 hr	0 hr
	AVG	1.35	3.53	5.86	2.14	5.11	1.45		AVG	3.65	10	1.76	2.48		AVG	3.29	5.5	1.69	2.19
	SD	1.91	6.21	11.1	3.47	7.9	2.29		SD	5.58	11.9	2.08	2.48		SD	3.35	5.3	1.63	1.59
Figure S3c
		Msh2+/+	Msh2+/+	Msh2+/+	Msh2-/-	Msh2-/-	Msh2-/-
		0 hr	24 hr	48 hr	0 hr	24 hr	48 hr
	pRPA32	1	1.77	2.44	1	3.66	1.78
	SD	0	0.772	1.21	0	1.21	0.108
	pATR	1	2.99	3.28	1	4.68	1.69
	SD	0	1.11	1.59	0	0.17	1.66
Figure S3
gel images

## Sheet: Figure S6
Figure S6a	binuclear
		Msh2+/+	Msh2-/-	Msh2+/+	Msh2-/-	Msh2+/+	Msh2-/-
		before	before	36 hr	36 hr	72 hr	72 hr
	AVG	0.106	0.0972	0.206	0.111	0.239	0.114
	SD	0.0423	0.0256	0.0275	0.0636	0.0151	0.0334
	micronuclei
		Msh2+/+	Msh2-/-	Msh2+/+	Msh2-/-	Msh2+/+	Msh2-/-
		before	before	36 hr	36 hr	72 hr	72 hr
	AVG	0.112	0.0747	0.168	0.139	0.287	0.181
	SD	0.0309	0.0341	0.0437	0.0709	0.0333	0.0745

## Sheet: Figure S7
Figure S7a
		siNC	siNC	siNC	siNC	siNC	siMsh2	siMsh2	siMsh2	siMsh2	siMsh2	siMlh1	siMlh1	siMlh1	siMlh1	siMlh1
		before	0 hr	1 hr	3 hr	6 hr	before	0 hr	1 hr	3 hr	6 hr	before	0 hr	1 hr	3 hr	6 hr
	AVG	2.74	11.3	55.3	49	46.8	2.92	9.82	49.8	21.5	13.1	3.27	12.2	48.7	24.7	16
	SD	3.77	7.26	12.2	13.2	11.1	4.39	8.49	13.2	12	8.77	5.33	7.05	14.8	13	12.3
Figure S7c		relative Polθ mRNA level
		siNC	siPolθ#1	siPolθ#2
	AVG	1	0.154	0.187
	SD	0	0.0646	0.0181
		#gH2AX foci
		siNC	siNC	siNC	siNC	siNC	siPolθ1	siPolθ1	siPolθ1	siPolθ1	siPolθ1	siPolθ2	siPolθ2	siPolθ2	siPolθ2	siPolθ2
		before	0 hr	1.5 hr	3 hr	6 hr	before	0 hr	1.5 hr	3 hr	6 hr	before	0 hr	1.5 hr	3 hr	6 hr
	AVG	6.21	39.6	17.4	21.5	8.29	7.05	24.6	21.2	24.1	22.2	6.86	25.5	21.9	24.7	28.6
	SD	4.54	18.1	7.79	12	6.52	6.49	10	10.5	9.76	12.5	7.38	10.8	9.9	9.32	10.6
